# Supplementary material for: Comparison of the Effects of DOTA and NOTA Chelators on 64Cu-Cudotadipep and 64Cu-Cunotadipep for Prostate Cancer
Source: Diagnostics (Basel). 2023 Aug 11;13(16):2649. doi: 10.3390/diagnostics13162649 (PMC10453766; doi:10.3390/diagnostics13162649)
Supplement: Supplementary file 1 [file diagnostics-13-02649-s001.zip]

Archive with 1 entries (1 files):
- diagnostics-2517033-supplementary.pdf
